# Supplementary material for: A novel class III endogenous retrovirus with a class I envelope gene in African frogs with an intact genome and developmentally regulated transcripts in Xenopus tropicalis
Source: Retrovirology. 2021 Jul 14;18:20. doi: 10.1186/s12977-021-00564-2 (PMC8278194; doi:10.1186/s12977-021-00564-2)
Supplement: Supplementary file 8 — Additional file 8: Table S1. Genome positions and age of the XtERV-S like elements in Xenopus tropicalis. [file 12977_2021_564_MOESM8_ESM.xlsx]

## Sheet: Xterv-S like elements Tropicali
Database Xenopus tropicalis 10.0
ERV	Distance	SE	Time mya (Divergence/(2*rate of neutral substitution per site /year)	Accession number	Chromosome:position	Length (bp)	TSD
XtERV-S	0	0	0	MW779451	NA	8012	NA
XtERV-S2	0.00141443	0.00127335	0.686616	CM004446.2	4:12439548-12431540	8009	CCCTA
XtERV-S3	0.00142046	0.00129981	0.689542	CM004446.2	4:11872885-11864925	7961	CCCTA
Xt-S4	0.0014045	0.0013005	0.681796	CM004449.2	7:75962155-75966160	4006	GGG/AGC
Xt-S5	0.00693635	0.00309667	3.36716	CM004447.2	5:144579405-144575357	4049	TTCAT
Xt-S6	0	0	0	CM004450.2	8:74753455-74757497	4043	CTGGT
Xt-S7	0	0	0	CM004451.2	9:78972808-78976805	3998	GACAG
Xt-S8	0	0	0	CM004452.2	10:5826453-5822436	4018	CTTCC
Xt-S9	0	0	0	CM004445.2	3:116537647-116541655	4009	CTGGC
Xt-S10	0	0	0	CM004447.2	5:151155029-151151033	3998	GGGTG
Xt-S11	0	0	0	CM004447.2	5:28728451-28724434	4018	CACCA
Xt-S12	0	0	0	CM004445.2	3:51361566-51357539	4028	TCATG
Xt-S13	0	0	0	CM004444.2	2:89086660-89090623	3998	GCTAC
Xt-S14	0.004386	0.0024054	2.12913	CM004452.2	10:20863848-20859955	3998	CCACC
Xt-S15	0	0	0	CM004451.2	9:15854700-15850673	4028	GGTGG
Xt-S16	NA	NA	NA	CM004448.2	6:73921067-73917599	3469	NA
Xt-S17	0.0140592	0.00429523	6.82485	CM004448.2	6:1899534-1894643	4892	NA
Xt-S18	NA	NA	NA	CM004449.2	7:61019258-61015158	4101	NA
Xt-S19	0.050638	0.0079074	24.5816	CM004446.2	4:1821190-1829189	8000	GTGTG
Xt-S20	0.0521806	0.00813726	25.3304	CM004448.2	6:4091567-4105257	13690	CTAGT
Xt-S21	0.00147874	0.0014956	0.717835	CM004451.2	9:754654-762085	7432	ATGAC/GTCCC
Xt-S22	NA	NA	NA	CM004444.2	2:119481285-119488999	7715	CATCT
XlERV-S	0.074936	0.011515	36.3767	CM004477.1	6S:53003811-53021501	17711	GCTAA/GCTGC
African bull frog	0.0320668	0.00845132	15.5664	CM016419.1	4:110619505-110628308	8804	CAGGT
* rate of nucleotide substitution (r)of 0.00103
** Reference: Crawford, A. J. 2003. Relative rates of nucleotide substitution in frogs. J. Mol. Evol. 57:636–641
shaded cell show insertions with conserved target side duplication

## Sheet: Xterv-S like Solo LTR's
Database Xenopus tropicalis 10.0
	GenBank Accession #	Hit start	Hit end	Query start	Query end	Location	Aligned Sequence Length
	AAMC04000033.1	15589	16322	1	713	Scaffold23	734
	CM004443.2	91096082	91095895	519	699	chromosome 1	188
	CM004443.2	154040916	154041170	447	713	chromosome 1	267
	CM004443.2	127321200	127321469	1	267	chromosome 1	270
	CM004443.2	88640427	88640177	430	713	chromosome 1	284
	CM004443.2	143936424	143937557	1	713	chromosome 1	294
	CM004443.2	172353544	172353248	412	713	chromosome 1	302
	CM004443.2	7740583	7740960	1	713	chromosome 1	377
	CM004443.2	199498972	199498505	1	440	chromosome 1	468
	CM004443.2	151352274	151351797	149	608	chromosome 1	478
	CM004443.2	91097720	91097186	1	526	chromosome 1	535
	CM004443.2	54585665	54585156	127	713	chromosome 1	587
	CM004443.2	55415864	55415208	74	713	chromosome 1	657
	CM004443.2	89698504	89697793	10	713	chromosome 1	712
	CM004443.2	4243506	4242864	1	713	chromosome 1	713
	CM004443.2	29047409	29048121	1	713	chromosome 1	713
	CM004443.2	89962173	89962849	1	716	chromosome 1	716
	CM004443.2	107226984	107227705	3	713	chromosome 1	722
	CM004443.2	186943665	186944390	1	714	chromosome 1	726
	CM004443.2	1493976	1494703	1	713	chromosome 1	728
	CM004443.2	123802479	123803207	1	713	chromosome 1	729
	CM004443.2	116910758	116911493	1	713	chromosome 1	736
	CM004443.2	163030586	163029850	1	713	chromosome 1	737
	CM004443.2	89368714	89369455	1	713	chromosome 1	742
	CM004443.2	153308566	153307816	1	714	chromosome 1	751
	CM004443.2	180194930	180193880	36	713	chromosome 1	1050
	CM004443.2	23791398	23790248	1	713	chromosome 1	1150
	CM004444.2	66636225	66636081	1	136	chromosome 2	145
	CM004444.2	1346903	1346741	553	713	chromosome 2	163
	CM004444.2	40007001	40007184	534	716	chromosome 2	184
	CM004444.2	7590978	7590766	504	714	chromosome 2	213
	CM004444.2	125249668	125249433	1235	1473	chromosome 2	239
	CM004444.2	68276572	68276315	449	713	chromosome 2	265
	CM004444.2	168614372	168614667	393	713	chromosome 2	321
	CM004444.2	84674618	84674938	364	713	chromosome 2	350
	CM004444.2	27372969	27373322	360	713	chromosome 2	354
	CM004444.2	55309720	55310172	260	713	chromosome 2	454
	CM004444.2	87400258	87399768	157	714	chromosome 2	491
	CM004444.2	125249666	125250162	231	713	chromosome 2	497
	CM004444.2	125249666	125250162	3516	3998	chromosome 2	497
	CM004444.2	23643973	23644511	1	576	chromosome 2	576
	CM004444.2	45391235	45390642	92	713	chromosome 2	622
	CM004444.2	97668173	97667544	93	713	chromosome 2	630
	CM004444.2	56558587	56557944	1	713	chromosome 2	644
	CM004444.2	64448022	64448691	1	697	chromosome 2	697
	CM004444.2	25689322	25690030	1	716	chromosome 2	716
	CM004444.2	69100904	69101625	1	713	chromosome 2	722
	CM004444.2	141932592	141931869	1	713	chromosome 2	724
	CM004444.2	1401707	1400980	1	714	chromosome 2	728
	CM004444.2	29127156	29126419	1	713	chromosome 2	738
	CM004444.2	77994771	77995509	1	713	chromosome 2	739
	CM004444.2	164159686	164160531	1	713	chromosome 2	846
	CM004444.2	101352094	101351004	22	3249	chromosome 2	1091
	CM004444.2	133943990	133946232	1	3998	chromosome 2	2243
	CM004444.2	89086660	89090623	1	3998	chromosome 2	3998
	CM004444.2	119481285	119488999	1	3997	chromosome 2	7715
	CM004445.2	16452202	16452010	297	478	chromosome 3	193
	CM004445.2	36390948	36390741	3283	3494	chromosome 3	212
	CM004445.2	60018754	60018545	22	236	chromosome 3	215
	CM004445.2	59016320	59016536	50	263	chromosome 3	217
	CM004445.2	36910528	36910765	452	700	chromosome 3	249
	CM004445.2	7735956	7735709	443	715	chromosome 3	273
	CM004445.2	128947103	128946754	124	467	chromosome 3	350
	CM004445.2	82607299	82607628	3472	3835	chromosome 3	364
	CM004445.2	148262382	148261994	49	499	chromosome 3	451
	CM004445.2	42836142	42835523	1	645	chromosome 3	645
	CM004445.2	113431372	113430713	1	713	chromosome 3	660
	CM004445.2	9983911	9984577	75	713	chromosome 3	667
	CM004445.2	23566638	23567331	14	711	chromosome 3	698
	CM004445.2	73591028	73590384	1	711	chromosome 3	711
	CM004445.2	93956001	93955289	1	713	chromosome 3	713
	CM004445.2	48187660	48186943	3	713	chromosome 3	718
	CM004445.2	109574167	109573450	1	713	chromosome 3	718
	CM004445.2	135670800	135671517	1	713	chromosome 3	718
	CM004445.2	95046540	95045817	1	713	chromosome 3	724
	CM004445.2	75653243	75652517	1	715	chromosome 3	727
	CM004445.2	135594897	135595623	1	713	chromosome 3	727
	CM004445.2	129681356	129682083	1	713	chromosome 3	728
	CM004445.2	124720833	124720094	1	713	chromosome 3	740
	CM004445.2	31269504	31268762	1	713	chromosome 3	743
	CM004445.2	126189042	126188155	13	638	chromosome 3	888
	CM004445.2	78433891	78436851	1	3998	chromosome 3	2961
	CM004445.2	116537647	116541655	1	3998	chromosome 3	4009
	CM004445.2	51361566	51357539	1	3998	chromosome 3	4028
	CM004446.2	112016333	112016140	74	274	chromosome 4	201
	CM004446.2	47269810	47269549	1	265	chromosome 4	265
	CM004446.2	109356344	109356623	425	713	chromosome 4	289
	CM004446.2	75741137	75740871	344	651	chromosome 4	308
	CM004446.2	56024904	56025234	323	646	chromosome 4	331
	CM004446.2	38583249	38582931	366	713	chromosome 4	348
	CM004446.2	38588878	38588485	1	368	chromosome 4	394
	CM004446.2	73757155	73757587	184	595	chromosome 4	433
	CM004446.2	131528769	131528336	1	413	chromosome 4	434
	CM004446.2	46998493	46998999	217	711	chromosome 4	507
	CM004446.2	118760865	118760319	169	713	chromosome 4	547
	CM004446.2	69916635	69917172	169	719	chromosome 4	551
	CM004446.2	59119200	59118567	464	2201	chromosome 4	634
	CM004446.2	1342353	1341693	75	713	chromosome 4	661
	CM004446.2	12484403	12483692	1	713	chromosome 4	713
	CM004446.2	101875089	101874372	1	714	chromosome 4	718
	CM004446.2	19631068	19630350	1	713	chromosome 4	719
	CM004446.2	50970170	50970907	1	714	chromosome 4	738
	CM004446.2	83999993	84001405	1	713	chromosome 4	1410
	CM004446.2	11872542	11864925	323	3998	chromosome 4	7618
	CM004446.2	12439206	12431540	323	3998	chromosome 4	7667
	CM004446.2	1821190	1829189	1	3998	chromosome 4	8000
	CM004447.2	81804942	81804707	1	241	chromosome 5	241
	CM004447.2	25686207	25685672	1	713	chromosome 5	294
	CM004447.2	115434953	115435266	405	713	chromosome 5	314
	CM004447.2	83754185	83753847	336	717	chromosome 5	382
	CM004447.2	138529592	138529983	161	547	chromosome 5	392
	CM004447.2	109662300	109662700	315	733	chromosome 5	419
	CM004447.2	92336472	92336894	297	713	chromosome 5	423
	CM004447.2	66594118	66593694	303	713	chromosome 5	425
	CM004447.2	77514085	77514525	1	416	chromosome 5	441
	CM004447.2	63699644	63699076	1	576	chromosome 5	576
	CM004447.2	69889774	69889114	1	669	chromosome 5	669
	CM004447.2	159095055	159094375	24	714	chromosome 5	691
	CM004447.2	154579334	154580019	3	714	chromosome 5	712
	CM004447.2	80271295	80270591	1	713	chromosome 5	713
	CM004447.2	150457419	150456707	1	713	chromosome 5	713
	CM004447.2	62798985	62799699	1	713	chromosome 5	715
	CM004447.2	63162070	63162784	3	713	chromosome 5	715
	CM004447.2	74497315	74498029	1	713	chromosome 5	715
	CM004447.2	91478976	91479691	1	713	chromosome 5	716
	CM004447.2	95173458	95174180	1	718	chromosome 5	723
	CM004447.2	113854533	113853803	1	714	chromosome 5	731
	CM004447.2	95104823	95104091	1	713	chromosome 5	733
	CM004447.2	57163687	57162952	1	715	chromosome 5	736
	CM004447.2	63366922	63367657	1	711	chromosome 5	736
	CM004447.2	114251826	114252563	1	713	chromosome 5	738
	CM004447.2	144055986	144055249	1	714	chromosome 5	738
	CM004447.2	73416523	73417261	1	713	chromosome 5	739
	CM004447.2	151155029	151151033	1	3998	chromosome 5	3998
	CM004447.2	28728451	28724434	1	3998	chromosome 5	4018
	CM004447.2	144579405	144575357	1	3998	chromosome 5	4049
	CM004448.2	11109024	11109297	443	713	chromosome 6	274
	CM004448.2	71320360	71320057	380	692	chromosome 6	313
	CM004448.2	71204927	71204559	323	716	chromosome 6	394
	CM004448.2	82658657	82658228	300	713	chromosome 6	430
	CM004448.2	151535040	151543692	851	2005	chromosome 6	487
	CM004448.2	144904724	144904111	95	713	chromosome 6	619
	CM004448.2	4653925	4653289	1	622	chromosome 6	637
	CM004448.2	147893992	147893350	1	618	chromosome 6	643
	CM004448.2	53543255	53543920	1	714	chromosome 6	714
	CM004448.2	121749728	121749010	1	713	chromosome 6	719
	CM004448.2	20059124	20059846	1	714	chromosome 6	723
	CM004448.2	69987349	69986618	1	713	chromosome 6	732
	CM004448.2	78598030	78598787	1	713	chromosome 6	758
	CM004448.2	73921067	73917599	1	3455	chromosome 6	3469
	CM004448.2	1899534	1894643	24	3998	chromosome 6	4892
	CM004448.2	4091567	4105257	1	3998	chromosome 6	13690
	CM004449.2	26573051	26573230	532	713	chromosome 7	182
	CM004449.2	18885768	18886062	412	703	chromosome 7	295
	CM004449.2	18901934	18902253	385	703	chromosome 7	320
	CM004449.2	59764633	59764290	1	386	chromosome 7	386
	CM004449.2	87325379	87325009	325	713	chromosome 7	389
	CM004449.2	44879451	44878914	183	713	chromosome 7	538
	CM004449.2	26572068	26572616	1	533	chromosome 7	549
	CM004449.2	83584287	83583703	132	713	chromosome 7	585
	CM004449.2	13058970	13059670	24	713	chromosome 7	701
	CM004449.2	81144384	81145086	24	713	chromosome 7	703
	CM004449.2	65250838	65250133	1	711	chromosome 7	711
	CM004449.2	63430735	63430007	1	713	chromosome 7	729
	CM004449.2	78078282	78077551	1	713	chromosome 7	732
	CM004449.2	67111150	67112421	1	713	chromosome 7	1270
	CM004449.2	75962155	75966160	1	3998	chromosome 7	4006
	CM004449.2	61019258	61015158	1	3195	chromosome 7	4101
	CM004450.2	28179662	28179440	63	287	chromosome 8	225
	CM004450.2	23372007	23371721	337	618	chromosome 8	287
	CM004450.2	56054666	56053455	1	713	chromosome 8	363
	CM004450.2	76901393	76901761	261	606	chromosome 8	369
	CM004450.2	126687768	126687397	321	713	chromosome 8	393
	CM004450.2	89381338	89380896	1	427	chromosome 8	443
	CM004450.2	108119672	108119117	147	713	chromosome 8	567
	CM004450.2	64408245	64407588	43	716	chromosome 8	674
	CM004450.2	48731116	48730428	1	661	chromosome 8	689
	CM004450.2	42114125	42114789	25	718	chromosome 8	694
	CM004450.2	50137489	50136779	1	713	chromosome 8	713
	CM004450.2	111485178	111486237	1	714	chromosome 8	1060
	CM004450.2	123848169	123849354	1	713	chromosome 8	1190
	CM004450.2	26742975	26744629	81	3998	chromosome 8	1660
	CM004450.2	74753455	74757497	1	3998	chromosome 8	4043
	CM004451.2	41432623	41435245	75	713	chromosome 9	213
	CM004451.2	8087890	8087636	24	265	chromosome 9	255
	CM004451.2	42349481	42349227	408	660	chromosome 9	255
	CM004451.2	48879211	48878835	337	713	chromosome 9	377
	CM004451.2	10875204	10875585	323	719	chromosome 9	397
	CM004451.2	66090867	66090264	1	596	chromosome 9	604
	CM004451.2	739985	740661	44	713	chromosome 9	677
	CM004451.2	746453	747129	44	713	chromosome 9	677
	CM004451.2	23994801	23995487	1	687	chromosome 9	687
	CM004451.2	12283842	12283154	1	673	chromosome 9	689
	CM004451.2	41848114	41847480	1	698	chromosome 9	698
	CM004451.2	2150349	2151061	1	713	chromosome 9	713
	CM004451.2	46019585	46018883	1	713	chromosome 9	713
	CM004451.2	78976108	78976805	1	713	chromosome 9	713
	CM004451.2	39767800	39767067	1	706	chromosome 9	734
	CM004451.2	53977906	53977168	1	713	chromosome 9	739
	CM004451.2	42944617	42941989	1	1578	chromosome 9	2630
	CM004451.2	78972808	78976805	1	3998	chromosome 9	3998
	CM004451.2	15854700	15850673	1	3998	chromosome 9	4028
	CM004451.2	754654	762085	44	3998	chromosome 9	7432
	CM004452.2	27794702	27795337	91	715	chromosome 10	636
	CM004452.2	21087198	21087905	1	713	chromosome 10	713
	CM004452.2	9572092	9572830	1	713	chromosome 10	739
	CM004452.2	10869134	10870059	47	713	chromosome 10	926
	CM004452.2	20863848	20859955	1	3998	chromosome 10	3998
	CM004452.2	5826453	5822436	1	3998	chromosome 10	4018
