# Supplementary material for: A novel class III endogenous retrovirus with a class I envelope gene in African frogs with an intact genome and developmentally regulated transcripts in Xenopus tropicalis
Source: Retrovirology. 2021 Jul 14;18:20. doi: 10.1186/s12977-021-00564-2 (PMC8278194; doi:10.1186/s12977-021-00564-2)
Supplement: Supplementary file 9 — Additional file 9: Table S2. Accession numbers for sequences used for phylogenetic analysis. [file 12977_2021_564_MOESM9_ESM.xlsx]

## Sheet: Sheet1
Identifier	Name/Species of Origin	Accession Number:Positions
Alpha+A4:E63retroviruses
ALV-RSA	Avian leukemia virus-RSA	NC_001408
ALV-J	Avian leukemia virus-J	KF562373
MgLDV	Turkey Lymphoproliferative disease virus	U09568.1
RSV	Rous sarcoma virus	J02342
Betaretroviruses
IAP	Intracisternal A particles (mouse)	FJ854357
MMTV	Mouse mammary tumor virus	NC_001503
JSRV	Jaagsiekte sheep retrovirus	NC_001494
DrEV	Desmodus rotundus endogenous retrovirus	NC_027117
SMRV	Squirrel monkey retrovirus	NC_001514
Delataretroviruses
HTLV-1	Human t-cell lymphotropic virus	D13784
BLV	Bovine leukemia virus	NC_001414 and AAO21338
STLV-3	Simian t-cell lymphotropic virus	NC_003323
Epsilonretroviruses
WDSV	Walleye demal sarcoma virus	NC_001867
XTERV1	Xenopus tropicalis	HM765512
Xen1	Xenopus laevis	NC_010955
ZFERV	Zebrafish endogenous retrovirus	AF503912
Gammaretroviruses
AKV	Mouse leukemia virus	J01998
GALV	Gibbon ape leukemia virus	NC_001885
FeLV	Feline leukemia virus	NC_001940
PERV-C	Porcine endogenous retrovirus C	KY352351
BaEV	Baboon endogenous virus	NC_022517
Lentiviruses
EIAV	Equine infectious anemia virus	NC_001450
FIV	Feline immunodeficiency virus	NC_001482
HIV-1	Human immunodeficiency virus-1	NC_001802
SIV	Simian immunodeficiency virus	NC_001549
Visna-Maedi	Visna/Maedi virus	NP_040839
Spumaviruses
FFV	Feline foamy virus	NC_001871
BFV	Bovine foamy virus	NC_001831
SFV1	Simian foamy virus	X54482.1
CoeEFV1	Coelacanth endogenous foamy virus
Platyfish	Xiphophorus maculatus	AGAJ01041163
Syncytins
Syn-Car1	Carnivora (Felis catus)	JN587095
Syn2	Haplorrhini (Humans)	NM_207582
Syn 1	Haplorrhini (Humans)	NM_014590
Syn-Rum1	Ruminantia (Cow)	AGE09538
syn-Ory	Oryctolagus cuniculus	ACZ58381
Syn-Opo1	Monodelphis domestica (opossum)	NC_008808.1:c120636187-120622034
Syn-Mar1	Ictidomys tridecemlineatus	JH393329: 6382478 - 6380709
Env-Cav1	Cavia porcellus	BK008127
mouse-SynA	Rodentia (mouse)	NM_001013751
mouse-synB	Rodentia (mouse)	NM_173420
syn-Ten1	Tenerec	NM_001305586
Dasy-Env1-1	Dasypus novemcinctus	NW_004490279.1:c312543-290786
Class III ERVs
XtERV-S	Xenopus tropicalis	MW779451
XlERV-S	Xenopus laevis	CM004477.1: 53003009-53021618
african bull frog	Pyxicephalus adspersus	CM016419:110619499-110628269
chicken ERV	Gallus gallus	NC_006102: 4523475-4545064
HERV-S	Homo sapiens	AC004385; 110612948-110630551
HERV-S	Homo sapiens	AC002523;
HERV-S	Homo sapiens	NC 000021: c23963396-23969258
RhERV-S	Rhesus Macaque	NC 041774.1: 145114098 -145120762
Chimp ERV-S	Pan troglodytes	CT737164.2
RaERV-L	Rattus novergicus	AC127142: 48521-54855
MuERV-L	Mus musculus	Y12713
degu ERV-L	Octodon degus	NW_004524617: c10364029-10384629
Guinea pig ERV-L	Cavia porcellus	NT_176416: 41324989-41341598
Tibetan_ground-tit	Pseudopodoces humilis	NW_005087666: 879324-905246
Ruff ERV	Calidris pugnax	NW_015090810: c12626042-12641993
turtle_dove ERV	Streptopelia turtur	LR594560.1: 20226985-20247418
bald_eagle ERV	Haliaeetus leucocephalus	NW_010972739: 46144-63978
Blue_tit ERV	Cyanistes caeruleus	NW_019789014: c1-8442
Alligator ERV	Alligator sinensis endogenous retrovirus	XM_025211858
Coel-Env	Latimeria chalumnae endogenous retrovirus group 3	XM_014484423
Turtle ERV	Pelodiscus sinensis	XR_003089659
Southern platyfish	Xiphophorus maculatus	AGAJ01015846.1:c2478-1243
Giant mudskipper	Periophthalmodon schlosseri	JACM01075257.1:18387-19640
1Consensus sequence reported in reference 75
